# Supplementary material for: Effects of Nitrogen Availability and Form on Phytoplankton Growth in a Eutrophied Estuary (Neuse River Estuary, NC, USA)
Source: PLoS One. 2016 Aug 9;11(8):e0160663. doi: 10.1371/journal.pone.0160663 (PMC4978488; doi:10.1371/journal.pone.0160663)
Supplement: S1 Table — (XLSX) [file pone.0160663.s001.xlsx]

## Sheet: Sheet1
Nutrient concentrations
			Concentration (µg/L)
Month	Treatment	Time	N-N0x	N-NH4	N-TDN	P-PO4
March	Initial	T0	192	13.7	612	10.1
March	Initial	T0	151	8.23	453	8.29
March	Initial	T0	195	11.6	604	12.7
March	Control	T24	108	9.21	344	2.57
March	Control	T24	92.8	14.4	232	3.35
March	Control	T24	121	14.1	447	4.27
March	Urea	T24	144	12.2	504	4.8
March	Urea	T24	207	30.8	684	4.9
March	Urea	T24	185	16.3	580	4.23
March	Nitrate	T24	141	9.92	325	3.23
March	Nitrate	T24	156	12	334	4.57
March	Nitrate	T24	122	54.5	305	22.4
June	Initial	T0	9.51	20.6	374	13.6
June	Initial	T0	8.15	16.5	297	13.5
June	Initial	T0	3.69	27.9	301	12.3
June	Control	T24	9.09	12.2	307	10.1
June	Control	T24	2.81	6.56	349	10.4
June	Control	T24	2.55	8.93	343	10.1
June	Urea	T24	2.86	10.9	342	0.792
June	Urea	T24	5.65	14.2	368	1.26
June	Urea	T24	8.79	8.78	351	1.88
June	Nitrate	T24	6.45	11.3	376	1.72
June	Nitrate	T24	2.45	6.88	268	1.25
June	Nitrate	T24	6.5	6.72	217	1.09
August	Initial	T0	159	25.2	504	122
August	Initial	T0	138	26.1	379	89.1
August	Initial	T0	192	25.2	585	136
August	Control	T24	2.4	16.5	249	101
August	Control	T24	3.59	18.5	308	98.9
August	Control	T24	2.38	21.1	330	102
August	Urea	T24	41.2	37.3	551	94.7
August	Urea	T24	22.6	18.6	357	88.9
August	Urea	T24	3.25	16.2	278	74.6
August	Nitrate	T24	18.7	21.3	347	103
August	Nitrate	T24	14.2	16.9	213	97.5
August	Nitrate	T24	16.8	31.6	299	94.6
