# Supplementary material for: Effects of Nitrogen Availability and Form on Phytoplankton Growth in a Eutrophied Estuary (Neuse River Estuary, NC, USA)
Source: PLoS One. 2016 Aug 9;11(8):e0160663. doi: 10.1371/journal.pone.0160663 (PMC4978488; doi:10.1371/journal.pone.0160663)
Supplement: S2 Table — BDL indicates below detection limits. (XLSX) [file pone.0160663.s002.xlsx]

## Sheet: Sheet1
Pigment conentrations
			Pigment concentration (µg/L)
Month	Treatment	Time	Chlorophyll a	Alloxanthin	Chlorophyll b	Fucoxanthin	Peridinin	Zeaxanthin
March	Initial	T0	31.772	BDL*	0.631	2.666	8.462	0.369
March	Initial	T0	29.358	BDL	0.451	2.373	7.725	0.347
March	Initial	T0	37.39	BDL	0.459	2.447	10.175	0.348
March	Control	T24	24.642	BDL	1.007	3.502	3.973	0.458
March	Control	T24	28.583	BDL	0.899	3.394	5.428	0.425
March	Control	T24	20.352	BDL	0.783	3.291	3.199	0.436
March	Urea	T24	31.445	BDL	0.743	4.103	5.597	0.337
March	Urea	T24	33.729	BDL	0.761	4.743	6.919	0.418
March	Urea	T24	31.375	BDL	0.771	4.424	5.591	0.458
March	Nitrate	T24	24.225	BDL	0.883	3.826	3.966	0.47
March	Nitrate	T24	26.223	BDL	0.928	4.194	3.794	0.498
March	Nitrate	T24	24.266	BDL	0.846	3.773	4.13	0.473
June	Initial	T0	16.79	0.625	0.757	0.652	1.891	3.347
June	Initial	T0	17.332	0.678	0.657	0.622	2.279	3.077
June	Initial	T0	17.51	0.672	0.622	0.579	2.51	3.074
June	Control	T24	9.321	0.405	0.431	0.39	0.902	2.414
June	Control	T24	9.477	0.434	0.419	0.461	0.921	2.41
June	Control	T24	8.359	0.386	0.38	0.415	0.814	2.314
June	Urea	T24	18.345	0.656	0.64	0.977	2.55	3.44
June	Urea	T24	17.79	0.687	0.621	1.018	2.331	3.482
June	Urea	T24	20.084	0.721	0.723	1.207	2.633	3.722
June	Nitrate	T24	16.194	0.698	0.646	0.885	1.98	3.39
June	Nitrate	T24	16.564	0.681	0.624	0.976	2.184	3.212
June	Nitrate	T24	17.762	0.665	0.609	0.921	2.823	3.075
August	Initial	T0	17.955	0.955	1.551	1.616	0.789	1.029
August	Initial	T0	16.979	0.952	1.562	1.666	0.699	1.147
August	Initial	T0	11.048	0.469	1.086	1.179	0.36	0.941
August	Control	T24	32.438	1.691	1.45	3.775	1.4	3.289
August	Control	T24	32.22	1.751	1.371	3.754	0.951	3.41
August	Control	T24	30.738	1.662	1.532	3.486	1.085	2.976
August	Urea	T24	40.315	1.979	1.737	5.081	0.949	3.437
August	Urea	T24	43.319	2.011	2.026	5.006	1.251	3.638
August	Urea	T24	43.741	1.805	2.256	4.75	1.521	4.805
August	Nitrate	T24	48.268	1.955	2.61	5.103	1.557	5.023
August	Nitrate	T24	49.558	2.109	2.865	5.554	1.639	4.632
August	Nitrate	T24	50.411	2.243	3.21	5.248	1.86	4.808
	* Detection limit for alloxanthin in March ~0.02 µg/L
