# Supplementary material for: Effects of Nitrogen Availability and Form on Phytoplankton Growth in a Eutrophied Estuary (Neuse River Estuary, NC, USA)
Source: PLoS One. 2016 Aug 9;11(8):e0160663. doi: 10.1371/journal.pone.0160663 (PMC4978488; doi:10.1371/journal.pone.0160663)
Supplement: S3 Table — (XLSX) [file pone.0160663.s003.xlsx]

## Sheet: Sheet1
Select taxa abundances
			Abundance (cells/ml)
Month	Treatment	Time	Chlorophytes	Cryptophytes	Raphidophytes	Euglena sp.	G. instriatum	Karlodinium sp.	Diatoms	Chaetoceros sp.	Cyclotella sp.	Leptocylindrus sp.	Skeletonema sp.	H. rotundata	Anabaena sp.
March	Initial	T0	36				1395	38		41	45	133	141
March	Initial	T0	84				1196	52		48	40	92	253
March	Initial	T0	57				2215	68		34	54	77	54
March	Control	T24	60				373	33		55	42	79	166
March	Control	T24	109				1017	67		110	88	192	245
March	Control	T24	128				693	54		153	89	193	292
March	Urea	T24	129				528	46		157	69	217	126
March	Urea	T24	81				1687	57		91	58	201	119
March	Urea	T24	113				1032	51		122	76	143	155
March	Nitrate	T24	95				726	59		167	73	163	257
March	Nitrate	T24	106				707	53		146	58	109	217
March	Nitrate	T24	111				274	38		84	36	213	63
June	Initial	T0	186.341	484.816	209.427			72.5575						2961.32
June	Initial	T0	98.942	570.566	186.341			80.8027						4021.58
June	Initial	T0	70.9085	321.562	161.605			44.5239						2651.59
June	Control	T24	117.081	318.264	199.533			178.096						4090.32
June	Control	T24	102.24	474.922	230.865			153.36						3918.46
June	Control	T24	131.923	387.523	159.956			192.937						3643.48
June	Urea	T24	118.73	745.363	173.149			159.956						6187.04
June	Urea	T24	145.115	878.935	173.149			148.413						7011.98
June	Urea	T24	108.836	385.874	169.851			82.4517						5190.24
June	Nitrate	T24	87.3988	822.868	212.725			128.625						4193.44
June	Nitrate	T24	115.432	811.325	155.009			122.029						5808.95
June	Nitrate	T24	105.538	829.464	202.831			222.62						3643.48
August	Initial	T0	258.898	803.08		242.408			97.293						700.839
August	Initial	T0	382.576	921.81		265.494			112.134						882.233
August	Initial	T0	319.913	433.696		102.24			79.1536						1192.25
August	Control	T24	621.686	1767.76		272.091			192.937						1147.73
August	Control	T24	615.09	1812.29		234.163			145.115						829.464
August	Control	T24	563.97	1945.86		267.144			155.009						527.691
August	Urea	T24	730.522	2046.45		328.158			141.817						313.316
August	Urea	T24	552.426	2168.48		496.359			176.447						814.623
August	Urea	T24	458.431	1317.58		547.479			118.73						930.055
August	Nitrate	T24	573.864	1784.25		417.206			181.394						1434.66
August	Nitrate	T24	328.158	743.714		319.913			120.379						620.037
August	Nitrate	T24	400.715	1335.72		359.489			153.36						915.214
